# Supplementary material for: In Silico Conformational Features of Botulinum Toxins A1 and E1 According to Intraluminal Acidification
Source: Toxins (Basel). 2022 Sep 17;14(9):644. doi: 10.3390/toxins14090644 (PMC9500700; doi:10.3390/toxins14090644)
Supplement: Supplementary file 1 [file toxins-14-00644-s001.zip]

Archive with 1 entries (1 files):
- toxins-1830330-Supplementary.pdf
